# Supplementary material for: Using deep learning-based artificial intelligence electronic images in improving middle school teachers’ literacy
Source: PeerJ Comput Sci. 2024 Mar 29;10:e1844. doi: 10.7717/peerj-cs.1844 (PMC11041997; doi:10.7717/peerj-cs.1844)
Supplement: Supplemental Information 1 — This model first collects electronic image data during the teaching process of teachers, including teaching videos of teachers, learning records of students, and the use of textbooks. Then, the SOLO classification method is used to extract and learn features from these electronic images, and a teacher’s intelligent literacy classification model is established. [file peerj-cs-10-1844-s001.py]

# Import required libraries and modules
import numpy as np
import torch
import torch.nn as nn
import torch.optim as optim
from torchvision import models, transforms
from dataloader import DataLoader  # Custom data loader for loading electronic image data of teacher teaching process

# Define the Teacher Intelligence Model class
class TeacherIntelligenceModel(nn.Module):
    def __init__(self, num_classes):
        super(TeacherIntelligenceModel, self).__init__()
        # Use a pretrained SOLO classification model as the feature extractor
        self.solo_model = models.solo_pretrained_model()  # Pretrained SOLO classification model

        # Replace the last classifier layer of the SOLO model for teacher intelligence classification
        in_features = self.solo_model.fc.in_features
        self.solo_model.fc = nn.Linear(in_features, num_classes)

    def forward(self, inputs):
        # SOLO feature extraction process
        features = self.solo_model(inputs)

        # Teacher intelligence classification process
        predictions = F.softmax(features, dim=1)

        return predictions

# Create an instance of the Teacher Intelligence Model
num_classes = 5  # Assume there are 5 different intelligence categories
model = TeacherIntelligenceModel(num_classes)

# Define the loss function and optimizer
criterion = nn.CrossEntropyLoss()
optimizer = optim.Adam(model.parameters(), lr=learning_rate)

# Load electronic image data of teacher teaching process
data_loader = DataLoader(dataset_path, batch_size=batch_size, shuffle=True)

# Training process
model.train()
for epoch in range(num_epochs):
    for batch_images, batch_labels in data_loader:
        # Load data to GPU (if available)
        batch_images = batch_images.to(device)
        batch_labels = batch_labels.to(device)

        # Forward pass
        predictions = model(batch_images)

        # Calculate the loss
        loss = criterion(predictions, batch_labels)

        # Backpropagation and parameter update
        optimizer.zero_grad()
        loss.backward()
        optimizer.step()

        # Output training information
        print(f"Epoch [{epoch+1}/{num_epochs}], Loss: {loss.item():.4f}")

# Evaluate the model on the test set
model.eval()
with torch.no_grad():
    for batch_images, batch_labels in test_data_loader:
        # Load data to GPU (if available)
        batch_images = batch_images.to(device)
        batch_labels = batch_labels.to(device)

        # Forward pass
        predictions = model(batch_images)

        # Calculate accuracy and other evaluation metrics
      
