# Supplementary material for: Using deep learning-based artificial intelligence electronic images in improving middle school teachers’ literacy
Source: PeerJ Comput Sci. 2024 Mar 29;10:e1844. doi: 10.7717/peerj-cs.1844 (PMC11041997; doi:10.7717/peerj-cs.1844)
Supplement: Supplemental Information 2 [file peerj-cs-10-1844-s002.zip]

Archive with 8 entries (8 files):
- Code Description and Configuration.docx
- Code.txt
- Fig 10.csv
- Fig 5.csv
- Fig 6.csv
- Fig 7.csv
- Fig 8.csv
- Fig 9.csv
