# Supplementary material for: Using deep learning-based artificial intelligence electronic images in improving middle school teachers’ literacy
Source: PeerJ Comput Sci. 2024 Mar 29;10:e1844. doi: 10.7717/peerj-cs.1844 (PMC11041997; doi:10.7717/peerj-cs.1844)
Supplement: Supplemental Information 2 [file peerj-cs-10-1844-s002.zip › Fig 10.csv]

Iterations	Spatial complexity of algorithm
	SVM	SOLO
100	62.92648	37.70787
200	55.17335	26.39207
300	50.57861	22.90652
400	48.49666	26.49863
500	44.63253	26.88094
600	42.8939	20.51855
