# Supplementary material for: Using deep learning-based artificial intelligence electronic images in improving middle school teachers’ literacy
Source: PeerJ Comput Sci. 2024 Mar 29;10:e1844. doi: 10.7717/peerj-cs.1844 (PMC11041997; doi:10.7717/peerj-cs.1844)
Supplement: Supplemental Information 2 [file peerj-cs-10-1844-s002.zip › Fig 5.csv]

Iterations	Classification accuracy (%)
	SVM	SOLO
100	65.22353	63.2043
200	72.30024	73.33291
300	76.50647	78.22218
400	76.81597	78.52485
500	76.77841	79.58719
600	76.72761	80.05891
