# Supplementary material for: Using deep learning-based artificial intelligence electronic images in improving middle school teachers’ literacy
Source: PeerJ Comput Sci. 2024 Mar 29;10:e1844. doi: 10.7717/peerj-cs.1844 (PMC11041997; doi:10.7717/peerj-cs.1844)
Supplement: Supplemental Information 2 [file peerj-cs-10-1844-s002.zip › Fig 6.csv]

Iterations	Classification accuracy (%)
	SVM	SOLO
100	69.28483	69.83125
200	73.20716	76.16998
300	76.75866	79.64397
400	77.54326	82.03664
500	78.59633	84.33734
600	79.9156	84.85529
