# Supplementary material for: Using deep learning-based artificial intelligence electronic images in improving middle school teachers’ literacy
Source: PeerJ Comput Sci. 2024 Mar 29;10:e1844. doi: 10.7717/peerj-cs.1844 (PMC11041997; doi:10.7717/peerj-cs.1844)
Supplement: Supplemental Information 2 [file peerj-cs-10-1844-s002.zip › Fig 8.csv]

Iterations	Test time (s)
	SVM	SOLO
100	2.97226	8.74952
200	5.28405	8.70964
300	6.30702	12.94995
400	12.69157	20.8241
500	22.08356	32.14571
600	35.97091	51.17255
