# Supplementary material for: Using deep learning-based artificial intelligence electronic images in improving middle school teachers’ literacy
Source: PeerJ Comput Sci. 2024 Mar 29;10:e1844. doi: 10.7717/peerj-cs.1844 (PMC11041997; doi:10.7717/peerj-cs.1844)
Supplement: Supplemental Information 2 [file peerj-cs-10-1844-s002.zip › Fig 9.csv]

Iterations	Time complexity of algorithm
	SVM	SOLO
100	63.4711	41.40492
200	57.30603	36.0217
300	50.56532	31.46019
400	46.60561	29.86099
500	40.89968	24.78178
600	33.96024	20.09879
